# Supplementary material for: Surface Topography, Bacterial Carrying Capacity, and the Prospect of Microbiome Manipulation in the Sea Anemone Coral Model Aiptasia
Source: Front Microbiol. 2021 Apr 8;12:637834. doi: 10.3389/fmicb.2021.637834 (PMC8060496; doi:10.3389/fmicb.2021.637834)
Supplement: Supplementary file 1 [file Table_1.xlsx]

## Sheet: Tab S1
Supplementary Table S1. FACS- and CFU-based bacterial counts of microbiome inocula used for microbiome transplants.
Inocula	BacLight Red positive (FACS)	CFU*
Acropora humilis	1.56192e+07	29400
Porites sp.	1.16874e+07	49800
SYM Aiptasia	8.78947e+06	65400
APO Aiptasia	5.61629e+06	360000
*After dilution to 5.00E+05 based on BacLight Red positive counts

## Sheet: Tab S2
Supplementary Table S2. Bacterial carrying capacity. No. of bacteria colony forming units (CFU) per Aiptasia polyp across all experimental conditions.
Experimenal manipulation	Sample ID	CFU/polyp	Mean	SE
APO	APO_1	54000	42500	11155.7
	APO_2	30000
	APO_3	57000
	APO_4	15000
	APO_5	84000
	APO_6	15000
APO_AB	APO_AB_1	0	0	0
	APO_AB_2	0
	APO_AB_3	0
	APO_AB_4	0
	APO_AB_5	0
	APO_AB_6	0
APO+APOinoc	APO+APOinoc_1	19800	121300	62214.2
	APO+APOinoc_2	172800
	APO+APOinoc_3	402600
	APO+APOinoc_4	5400
	APO+APOinoc_5	108000
	APO+APOinoc_6	19200
APO+ACRinoc	APO+ACRinoc_1	464400	152400	65561.8
	APO+ACRinoc_2	175800
	APO+ACRinoc_3	69000
	APO+ACRinoc_4	61200
	APO+ACRinoc_5	34200
	APO+ACRinoc_6	109800
APO+PORinoc	APO+PORinoc_1	186600	184700	50614.2
	APO+PORinoc_2	130800
	APO+PORinoc_3	52800
	APO+PORinoc_4	375600
	APO+PORinoc_5	281400
	APO+PORinoc_6	81000
SYM	SYM_1	27600	202400	55343
	SYM_2	228000
	SYM_3	46800
	SYM_4	246000
	SYM_5	318000
	SYM_6	348000
SYM_AB	SYM_AB_1	0	0	0
	SYM_AB_2	0
	SYM_AB_3	0
	SYM_AB_4	0
	SYM_AB_5	0
	SYM_AB_6	0
SYM+SYMinoc	SYM+SYMinoc_1	219000	53600	33714.3
	SYM+SYMinoc_2	4800
	SYM+SYMinoc_3	19200
	SYM+SYMinoc_4	51000
	SYM+SYMinoc_5	12600
	SYM+SYMinoc_6	15000
SYM+ACRinoc	SYM+ACRinoc_1	78600	125700	83629.9
	SYM+ACRinoc_2	72000
	SYM+ACRinoc_3	12000
	SYM+ACRinoc_4	16200
	SYM+ACRinoc_5	540000
	SYM+ACRinoc_6	35400
SYM+PORinoc	SYM+PORinoc_1	19800	73300	19245.8
	SYM+PORinoc_2	114000
	SYM+PORinoc_3	124200
	SYM+PORinoc_4	13800
	SYM+PORinoc_5	94800
	SYM+PORinoc_6	73200

## Sheet: Tab S3
Supplementary Table S3. Bacterial carrying capacity. No. of bacteria colony forming units (CFU) per mg of Aiptasia host protein across all experimental conditions.
Experimenal manipulation	Sample ID	CFU/mg host protein	Mean	SE
APO	APO_1	170000	159367	37020
	APO_2	136000
	APO_3	263000
	APO_4	56900
	APO_5	263000
	APO_6	67300
APO_AB	APO_AB_1	0	0	0
	APO_AB_2	0
	APO_AB_3	0
	APO_AB_4	0
	APO_AB_5	0
	APO_AB_6	0
APO+APOinoc	APO+APOinoc_1	107000	618300	370943
	APO+APOinoc_2	657000
	APO+APOinoc_3	2410000
	APO+APOinoc_4	28800
	APO+APOinoc_5	397000
	APO+APOinoc_6	110000
APO+ACRinoc	APO+ACRinoc_1	1780000	612667	248168
	APO+ACRinoc_2	748000
	APO+ACRinoc_3	255000
	APO+ACRinoc_4	344000
	APO+ACRinoc_5	137000
	APO+ACRinoc_6	412000
APO+PORinoc	APO+PORinoc_1	1100000	984167	243839
	APO+PORinoc_2	748000
	APO+PORinoc_3	283000
	APO+PORinoc_4	1710000
	APO+PORinoc_5	1620000
	APO+PORinoc_6	444000
SYM	SYM_1	163000	1.09567e+06	307032
	SYM_2	1300000
	SYM_3	251000
	SYM_4	1120000
	SYM_5	1830000
	SYM_6	1910000
SYM_AB	SYM_AB_1	0	0	0
	SYM_AB_2	0
	SYM_AB_3	0
	SYM_AB_4	0
	SYM_AB_5	0
	SYM_AB_6	0
SYM+SYMinoc	SYM+SYMinoc_1	1900000	479767	291738
	SYM+SYMinoc_2	49600
	SYM+SYMinoc_3	171000
	SYM+SYMinoc_4	512000
	SYM+SYMinoc_5	111000
	SYM+SYMinoc_6	135000
SYM+ACRinoc	SYM+ACRinoc_1	643000	1124500	786426
	SYM+ACRinoc_2	568000
	SYM+ACRinoc_3	108000
	SYM+ACRinoc_4	118000
	SYM+ACRinoc_5	5030000
	SYM+ACRinoc_6	280000
SYM+PORinoc	SYM+PORinoc_1	149000	589833	162852
	SYM+PORinoc_2	966000
	SYM+PORinoc_3	997000
	SYM+PORinoc_4	86000
	SYM+PORinoc_5	787000
	SYM+PORinoc_6	554000

## Sheet: Tab S4
Supplementary Table S4. Statistical analyses performed on the carrying capacity of Aiptasia polyps.
Unpaired t test
P value	0.025
Significantly different (P < 0.05)?	Yes
One- or two-tailed P value?	Two-tailed
t, df	t=2.633 df=10
Mean ± SE aposymbiotic	4.54 ± 0.1291, n=6
Mean ± SE symbiotic	5.151 ± 0.1925, n=6
Difference between means	0.6104 ± 0.2318
ANOVA aposymbiotic
F	166.5
P value	<0.0001
Significant diff. among means (P < 0.05)?	Yes
R square	0.9638
Dunnett's multiple comparisons test	Mean Diff.	Adjusted P value
APO vs. APO_AB	4.54	0.0001
APO vs. APO+APOinoc	-0.1579	0.9095
APO vs. APO+ACRinoc	-0.4785	0.1702
APO vs. APO+PORinoc	-0.6337	0.0462
ANOVA symbiotic
F	127.6
P value	<0.0001
Significant diff. among means (P < 0.05)?	Yes
R square	0.9533
Dunnett's multiple comparisons test	Mean Diff.	Adjusted P value
SYM vs. SYM_AB	5.151	0.0001
SYM vs. SYM+SYMinoc	0.7692	0.0279
SYM vs. SYM+ACRinoc	0.4302	0.3311
SYM vs. SYM+PORinoc	0.4126	0.366

## Sheet: Tab S5
Supplementary Table S5. PERMANOVAs on bacterial community composition across experimental conditions. P values are corrected for multiple comparisons using the FDR method.
	Df	Sum of Squares	Mean of Squares	F Model	R2	Adjusted P value
Symbiosis	1	0.1656	0.16561	2.717	0.01319	0.04
Treatment	4	9.7134	2.42835	39.845	0.77332	0.001
Residuals	44	2.6816	0.06094		0.21349
Total	49	12.5606			1
Pairwise comparision			P value	Adjusted P value
APO_AB	vs	APO+APOinoc	0.01	0.015
APO_AB	vs	APO+ACRinoc	0.011	0.015
APO_AB	vs	APO+PORinoc	0.011	0.015
APO_AB	vs	APO	0.008	0.015
APO_AB	vs	SYM_AB	0.01	0.015
APO_AB	vs	SYM+SYMinoc	0.009	0.015
APO_AB	vs	SYM+ACRinoc	0.011	0.015
APO_AB	vs	SYM+PORinoc	0.012	0.015
APO_AB	vs	SYM	0.008	0.015
APO+APOinoc	vs	APO+ACRinoc	0.003	0.015
APO+APOinoc	vs	APO+PORinoc	0.013	0.015
APO+APOinoc	vs	APO	0.007	0.015
APO+APOinoc	vs	SYM_AB	0.013	0.015
APO+APOinoc	vs	SYM+SYMinoc	0.006	0.015
APO+APOinoc	vs	SYM+ACRinoc	0.005	0.015
APO+APOinoc	vs	SYM+PORinoc	0.009	0.015
APO+APOinoc	vs	SYM	0.006	0.015
APO+ACRinoc	vs	APO+PORinoc	0.049	0.0525
APO+ACRinoc	vs	APO	0.012	0.015
APO+ACRinoc	vs	SYM_AB	0.013	0.015
APO+ACRinoc	vs	SYM+SYMinoc	0.009	0.015
APO+ACRinoc	vs	SYM+ACRinoc	0.018	0.02025
APO+ACRinoc	vs	SYM+PORinoc	0.135	0.138068
APO+ACRinoc	vs	SYM	0.006	0.015
APO+PORinoc	vs	APO	0.007	0.015
APO+PORinoc	vs	SYM_AB	0.008	0.015
APO+PORinoc	vs	SYM+SYMinoc	0.008	0.015
APO+PORinoc	vs	SYM+ACRinoc	0.02	0.0219512
APO+PORinoc	vs	SYM+PORinoc	0.071	0.0743023
APO+PORinoc	vs	SYM	0.011	0.015
APO	vs	SYM_AB	0.01	0.015
APO	vs	SYM+SYMinoc	0.005	0.015
APO	vs	SYM+ACRinoc	0.005	0.015
APO	vs	SYM+PORinoc	0.012	0.015
APO	vs	SYM	0.009	0.015
SYM_AB	vs	SYM+SYMinoc	0.012	0.015
SYM_AB	vs	SYM+ACRinoc	0.008	0.015
SYM_AB	vs	SYM+PORinoc	0.007	0.015
SYM_AB	vs	SYM	0.006	0.015
SYM+SYMinoc	vs	SYM+ACRinoc	0.01	0.015
SYM+SYMinoc	vs	SYM+PORinoc	0.009	0.015
SYM+SYMinoc	vs	SYM	0.008	0.015
SYM+ACRinoc	vs	SYM+PORinoc	0.146	0.146
SYM+ACRinoc	vs	SYM	0.012	0.015
SYM+PORinoc	vs	SYM	0.012	0.015

## Sheet: Tab S6
Supplementary Table S6. OTUs detected across all replicates for a given experimental condition. Numbers are mean numbers of sequence counts across replicates. ND = not detected across biological replicates.
OTU	APO	APO+APOinoc	APO+ACRinoc	APO+PORinoc	SYM	SYM+SYMinoc	SYM+ACRinoc	SYM+PORinoc	Taxonomy	BLASTn closest hit	Max score	Total score	Query cover [%]	E value	Identity [%]	GenBank accession number
Otu001	ND	3327	2032.6	3085.8	1622.4	4753	2821	2155.2	uncalssified Alteromonadales	Pseudoalteromonas sp. PC22a 16S ribosomal RNA gene, partial sequence	475	475	1	4e-130	1	HQ439550.1
Otu004	ND	985	683.2	652	682.6	384.8	337.8	523.2	Glaciecola sp.	Uncultured bacterium clone OTU0833 16S ribosomal RNA gene, partial sequence	455	455	1	5e-124	0.9845	KY374102.1
Otu005	932.4	699	63.8	150.8	1726	155.6	219.6	115.4	Thalassomonas sp.	Thalassotalea sp. strain JDM015 16S ribosomal RNA gene, partial sequence	477	477	1	1e-130	1	MG255301.1
Otu007	ND	422.6	464.2	250	411.2	106.4	129.2	260	Alteromonas sp.	Alteromonas sp. strain EA289 16S ribosomal RNA gene, partial sequence	477	477	1	1e-130	1	KY655390.1
Otu008	ND	312	333.6	165	ND	73.8	ND	196.2	Alteromonas sp.	Alteromonas marina strain PRII6_53 16S ribosomal RNA gene, partial sequence	477	477	1	1e-130	1	MN715864.1
Otu009	0	0	160	276.4	0	0	584.4	315.8	uncalssified Alteromonadales	Uncultured bacterium clone SGUS977 16S ribosomal RNA gene, partial sequence	477	477	1	1e-130	1	FJ202088.1
Otu010	0	354.2	ND	244.6	ND	124.4	106.4	232.6	Pseudoalteromonas ruthenica	Uncultured bacterium clone OTU2338 16S ribosomal RNA gene, partial sequence	448	448	1	8e-122	0.9805	KY375572.1
Otu011	0	284	115.8	195.4	ND	95	ND	179.2	uncalssified Gammaproteobacteria	Uncultured bacterium clone OTU2379 16S ribosomal RNA gene, partial sequence	425	425	1	4e-115	0.9651	KY375612.1
Otu012	846.4	3	ND	ND	8	ND	ND	ND	Thalassomonas sp.	Thalassotalea sp. strain JDM015 16S ribosomal RNA gene, partial sequence	466	466	1	2e-127	0.9922	MG255301.1
Otu013	ND	113	27.8	57.6	ND	242.8	29.4	45.8	Shimia sp.	Uncultured bacterium clone 110 16S ribosomal RNA gene, partial sequence	451	451	1	6e-123	0.9844	AY172308.1
Otu014	198.6	7.2	88.2	50	2.4	82.4	182	143.6	Glaciecola sp.	Uncultured bacterium clone OTU1495 16S ribosomal RNA gene, partial sequence	442	442	1	4e-120	0.9767	KY374751.1
Otu015	274.6	ND	ND	ND	0	ND	ND	ND	uncalssified Alteromonadaceae	Aliiglaciecola coringensis strain SCSIO_43750 16S ribosomal RNA gene, partial sequence	477	477	1	1e-130	1	MH283834.1
Otu016	0	0	63	183	0	0	218.4	27.2	Thalassomonas sp.	Thalassotalea sp. strain M1531 16S ribosomal RNA gene, partial sequence	460	460	1	1e-125	0.9884	MN822801.1
Otu017	0	6	ND	37.4	0	65	165	127.4	uncalssified Alteromonadales	Uncultured bacterium clone OTU0569 16S ribosomal RNA gene, partial sequence	414	414	1	8e-112	0.9572	KY373839.1
Otu018	275.6	76	0	25.4	ND	18.2	ND	ND	Thalassobius mediterraneus	Aquicoccus porphyridii strain A05D-005 16S ribosomal RNA gene, partial sequence	475	475	1	4e-130	1	MK493557.1
Otu019	0	0	ND	156.8	ND	ND	ND	29	unclassified Gammaproteobacteria	Uncultured bacterium clone OTU3727 16S ribosomal RNA gene, partial sequence	448	448	0.99	8e-122	0.9805	KY376870.1
Otu021	0	0	24.6	107.2	0	0	148.6	17.4	Thalassomonas sp.	Thalassotalea coralli strain Eup a-8 16S ribosomal RNA, partial sequence	460	460	1	1e-125	0.9884	NR_159306.1
Otu022	ND	ND	57	58.8	8.4	55.4	54.2	50.8	unclassified Vibrionaceae	Uncultured Vibrio sp. clone 12S_133 16S ribosomal RNA gene, partial sequence	466	466	1	2e-127	0.9922	KP183027.1
Otu023	ND	0	ND	89.4	ND	59.6	ND	ND	Oleibacter sp.	Uncultured bacterium clone OTU3710 16S ribosomal RNA gene, partial sequence	425	425	1	4e-115	0.965	KY376855.1
Otu024	269.6	0	ND	0	0	ND	ND	ND	unclassified Colwelliaceae	Uncultured bacterium clone OTU104 16S ribosomal RNA gene, partial sequence	438	438	1	5e-119	0.9729	KY347134.1
Otu029	ND	0	33.6	ND	ND	ND	ND	ND	unclassified Oceanospirillaceae	Uncultured bacterium clone Otu0032_CC7-SSA01 16S ribosomal RNA gene, partial sequence	477	477	1	1e-130	1	MK571589.1
Otu030	ND	0	ND	ND	26.2	81.4	0	6.8	Shimia sp.	Shimia sp. strain DT007 16S ribosomal RNA gene, partial sequence	472	472	1	5e-129	1	MG099488.1
Otu032	0	0	0	0	ND	60	0	0	unclassified Proteobacteria	Uncultured bacterium clone OTU4029 16S ribosomal RNA gene, partial sequence	366	366	1	2e-97	0.9195	KY377159.1
Otu033	ND	0	0	0	ND	48.6	0	0	unclassified Proteobacteria	Uncultured bacterium clone 110 16S ribosomal RNA gene, partial sequence	379	379	1	3e-101	0.9339	AY172308.1
Otu038	0	ND	ND	25.6	20	0	18	15	Pseudoalteromonas sp.	Pseudoalteromonas sp. NBRC 101725 gene for 16S rRNA, partial sequence	436	436	1	2e-118	0.9728	AB681549.1
Otu039	ND	ND	16.4	ND	2.4	9.6	22.4	ND	Photobacterium angustum	Vibrio harveyi strain TY-13 16S ribosomal RNA gene, partial sequence	477	477	1	1e-130	1	MN960386.1
Otu042	0	ND	5.8	7	0	ND	26.6	23.2	unclassified Alteromonadales	Uncultured bacterium clone OTU0136 16S ribosomal RNA gene, partial sequence	453	453	1	2e-123	0.9844	KY373409.1
Otu043	ND	11.2	ND	ND	6.6	9	15.6	ND	Ruegeria sp.	Ruegeria sp. strain SWA_XES_450 16S ribosomal RNA gene, partial sequence	475	475	1	4e-130	1	MN704232.1
Otu046	0	8.4	28.2	ND	8.8	ND	ND	ND	Glaciecola sp.	Uncultured bacterium clone OTU0833 16S ribosomal RNA gene, partial sequence	477	477	1	1e-130	1	KY374102.1
Otu047	0	0	0	0	ND	53.2	0	0	Roseivirga sp.	Uncultured bacterium clone Otu0063_H2-SSB01 16S ribosomal RNA gene, partial sequence	466	466	1	2e-127	1	MK571247.1
Otu048	52.2	0	0	0	0	0	0	0	unclassified Gammaproteobacteria	Uncultured bacterium clone OTU2579 16S ribosomal RNA gene, partial sequence	396	396	1	3e-106	0.9389	KY375791.1
Otu051	0	ND	ND	ND	ND	0	7	ND	Pseudoalteromonas sp.	Uncultured bacterium clone OTU1752 16S ribosomal RNA gene, partial sequence	448	448	1	8e-122	0.9805	KY375007.1
Otu052	0	9.6	7	7	4	5	ND	5	unclassified Gammaproteobacteria	Pseudoalteromonas sp. PC22a 16S ribosomal RNA gene, partial sequence	453	453	1	2e-123	0.9844	HQ439550.1
Otu055	9	7.6	0	ND	20.6	ND	ND	0	Thalassomonas sp.	Uncultured bacterium clone OTU213 16S ribosomal RNA gene, partial sequence	477	477	1	1e-130	1	KY347240.1
Otu056	0	7.6	8.6	4.4	ND	ND	ND	ND	unclassified Alteromonadaceae	Alteromonas sp. strain EA289 16S ribosomal RNA gene, partial sequence	455	455	1	5e-124	0.9845	KY655390.1
Otu057	ND	ND	ND	0	3.4	0	ND	0	Thalassomonas sp.	Uncultured bacterium clone OTU1495 16S ribosomal RNA gene, partial sequence	473	473	1	1e-129	1	KY374751.1
Otu060	0	5.8	ND	7.4	ND	ND	ND	ND	unclassified Gammaproteobacteria	Uncultured bacterium clone OTU3710 16S ribosomal RNA gene, partial sequence	475	475	1	4e-130	1	KY376855.1
Otu061	0	ND	ND	7	ND	ND	ND	6	unclassified Gammaproteobacteria	Uncultured bacterium clone OTU1752 16S ribosomal RNA gene, partial sequence	475	475	1	4e-130	1	KY375007.1
Otu064	ND	ND	ND	ND	ND	6.2	ND	ND	unclassified Rhodobacteraceae	Uncultured bacterium clone 110 16S ribosomal RNA gene, partial sequence	440	440	1	1e-119	0.9767	AY172308.1
Otu067	0	0	0	22.4	0	0	0	4.6	unclassified Gammaproteobacteria	Uncultured bacterium clone denovo39215 16S ribosomal RNA gene, partial sequence	361	361	1	1e-95	0.9216	KU634982.1
Otu070	0	0	0	20.4	0	ND	0	ND	unclassified Flavobacteriales	Uncultured bacterium clone OTU3955 16S ribosomal RNA gene, partial sequence	466	466	1	2e-127	1	KY377087.1
Otu072	0	ND	0	ND	15	ND	0	0	Thalassomonas sp.	Uncultured bacterium clone OTU1494 16S ribosomal RNA gene, partial sequence	455	455	1	5e-124	0.9845	KY374750.1
Otu073	18.4	ND	0	0	ND	0	0	0	unclassified Lentisphaeraceae	Uncultured bacterium clone Otu0056_H2-SSB01 16S ribosomal RNA gene, partial sequence	475	475	1	4e-130	1	MK571246.1
Otu082	ND	1.8	ND	ND	ND	ND	ND	ND	unclassified Phyllobacteriaceae	Bacterium BW3PhS12 16S ribosomal RNA gene, partial sequence	483	483	1	2e-132	1	KC012882.1
Otu085	0	0	ND	ND	0	0	9.4	4.8	unclassified Alteromonadales	Uncultured bacterium clone OTU0029 16S ribosomal RNA gene, partial sequence	455	455	1	5e-124	0.9845	KY373303.1
Otu099	0	0	0	10.4	0	0	0	0	unclassified Gammaproteobacteria	Halioglobus japonicus strain NBRC 107739 chromosome, complete genome	438	872	1	5e-119	0.9729	CP019450.1
Otu100	0	0	ND	ND	0	0	5.8	ND	Thalassomonas sp.	Thalassomonas sp. CQB-17 16S ribosomal RNA gene, partial sequence	477	477	1	1e-130	1	KR347224.1
Otu104	9.6	0	0	0	ND	0	0	0	Thalassomonas sp.	Uncultured bacterium clone S26-29 16S ribosomal RNA gene, partial sequence	427	427	1	1e-115	0.9651	EU287329.1
Otu106	0	0	ND	9.4	0	0	0	ND	Amphritea sp.	Uncultured bacterium clone OTU0569 16S ribosomal RNA gene, partial sequence	398	398	1	8e-107	0.9455	KY373839.1
Otu147	0	ND	0	0	4	ND	0	0	Thalassomonas sp.	Thalassotalea sp. strain JDM015 16S ribosomal RNA gene, partial sequence	438	438	1	5e-119	0.9729	MG255301.1
Otu164	0	0	0	0	ND	2.2	0	0	unclassified Rhizobiales	Uncultured bacterium clone OTU4029 16S ribosomal RNA gene, partial sequence	372	372	1	5e-99	0.9234	KY377159.1
Otu175	0	0	0	0	2.6	0	0	0	Roseivirga sp.	Uncultured bacterium clone OTU0243 16S ribosomal RNA gene, partial sequence	460	460	1	1e-125	0.996	KY373516.1
Otu195	0	0	0	0	0	0	ND	1.6	Glaciecola sp.	Uncultured bacterium clone SF-Oct-128 16S ribosomal RNA gene, partial sequence	462	462	1	3e-126	0.9884	HQ225342.1
